# Supplementary material for: Natural Dietary Compound Xanthohumol Regulates the Gut Microbiota and Its Metabolic Profile in a Mouse Model of Alzheimer’s Disease
Source: Molecules. 2022 Feb 14;27(4):1281. doi: 10.3390/molecules27041281 (PMC8880053; doi:10.3390/molecules27041281)
Supplement: Supplementary file 1 [file molecules-27-01281-s001.zip]

Archive with 1 entries (1 files):
- molecules-1564368-supplementary.pdf
